# Supplementary material for: Validation and Application of Biocrates AbsoluteIDQ® p180 Targeted Metabolomics Kit Using Human Milk
Source: Nutrients. 2019 Jul 26;11(8):1733. doi: 10.3390/nu11081733 (PMC6723914; doi:10.3390/nu11081733)
Supplement: Supplementary file 1 [file nutrients-11-01733-s001.zip]

Archive with 6 entries (6 files):
- Hampel et al_S1.xlsx
- Hampel et al_S2.xlsx
- Hampel et al_S3.xlsx
- Hampel et al_S4.xlsx
- Hampel et al_S5.xlsx
- Hampel et al_S6_71519.xlsx
