# Supplementary material for: Validation and Application of Biocrates AbsoluteIDQ® p180 Targeted Metabolomics Kit Using Human Milk
Source: Nutrients. 2019 Jul 26;11(8):1733. doi: 10.3390/nu11081733 (PMC6723914; doi:10.3390/nu11081733)
Supplement: Supplementary file 1 [file nutrients-11-01733-s001.zip › Hampel et al_S1.xlsx]

## Sheet: S1 - list of metabolites
Abbreviation	Compound class	Analyte
Ala	Amino acids	Alanine
Arg		Arginine
Asn		Asparagine
Asp		Aspartate
Cit		Citrulline
Gln		Glutamine
Glu		Glutamate
Gly		Glycine
His		Histidine
Ile		Isoleucine
Leu		Leucine
Lys		Lysine
Met		Methionine
Orn		Ornithine
Phe		Phenylalanine
Pro		Proline
Ser		Serine
Thr		Threonine
Trp		Tryptophan
Tyr		Tyrosine
Val		Valine
Ac-Orn	Biogenic amines	Acetylornithine
ADMA		Asymmetric dimethylarginine
SDMA		Symmetric dimethylarginine
alpha-AAA		alpha-Aminoadipic acid
Histamine		Histamine
Met-SO		Methionine-Sulfoxide
Kyn		Kynurenine
Putrescine		Putrescine
Sarcosine		Sarcosine
Spermidine		Spermidine
Spermine		Spermine
Serotonin		Serotonin
PEA		Phenylethylamine
Nitro-Tyr		Nitrotyrosine
c4-OH-Pro		cis-4-Hydroxyproline
t4-OH-Pro		trans-4-Hydroxyproline
Creatinine		Creatinine
Carnosine		Carnosine
Taurine		Taurine
DOPA		Dihydroxyphenylalanine
Dopamin		Dopamin
C0	Acylcarnitines	Carnitine (free)
C2		Acetylcarnitine
C3		Propionylcarnitine
C3:1		Propenoylcarnitine
C3-OH		Hydroxypropionylcarnitine
C4		Butyrylcarnitine / Isobutyrylcarnitine
C4:1		Butenoylcarnitine
C4-OH (C3-DC)		Hydroxybutyrylcarnitine (Malonylcarnitine)
C5		Isovalerylcarnitine / 2-Methylbutyrylcarnitine / Valerylcarnitine
C5:1		Triglylcarnitine / 3-Methyl-crotonylcarnitine
C5:1-DC		Glutaconylcarnitine / Mesaconylcarnitine
C5-DC (C6-OH)		Glutarylcarnitine (Hydroxyhexanoylcarnitine [= Hydroxycaproylcarnitine])
C5-M-DC		Methylglutarylcarnitine
C5-OH (C3-DC-M)		Hydroxyisovalerylcarnitine / Hydroxy-2-methylbutyryl / Hydroxyvalerylcarnitine (Methylmalonylcarnitine)
C6 (C4:1-DC)		Hexanoylcarnitine [= Caproylcarnitine] (Fumarylcarnitine)
C6:1		Hexenoylcarnitine
C7-DC		Pimelylcarnitine
C8		Octanoylcarnitine [= Caprylylcarnitine]
C9		Nonanoylcarnitine [= Pelargonylcarnitine]
C10		Decanoylcarnitine [= Caprylcarnitine]
C10:1		Decenoylcarnitine
C10:2		Decadienoylcarnitine
C12		Dodecanoylcarnitine [= Laurylcarnitine]
C12:1		Dodecenoylcarnitine
C12-DC		Dodecanedioylcarnitine
C14		Tetradecanoylcarnitine [= Myristylcarnitine]
C14:1		Tetradecenoylcarnitine [= Myristoleylcarnitine]
C14:1-OH		Hydroxytetradecenoylcarnitine [= Hydroxymyristoleylcarnitine]
C14:2		Tetradecadienoylcarnitine
C14:2-OH		Hydroxytetradecadienoylcarnitine
C16		Hexadecanoylcarnitine [= Palmitoylcarnitine]
C16:1		Hexadecenoylcarnitine [= Palmitoleylcarnitine]
C16:1-OH		Hydroxyhexadecenoylcarnitine [= Hydroxypalmitoleylcarnitine]
C16:2		Hexadecadienoylcarnitine
C16:2-OH		Hydroxyhexadecadienoylcarnitine
C16-OH		Hydroxyhexadecanolycarnitine [= Hydroxypalmitoylcarnitine]
C18		Octadecanoylcarnitine [= Stearylcarnitine]
C18:1		Octadecenoylcarnitine [= Oleylcarnitine]
C18:1-OH		Hydroxyoctadecenoylcarnitine [= Hydroxyoleylcarnitine]
C18:2		Octadecadienoylcarnitine [= Linoleylcarnitine]
lysoPC a C14:0	lyso-phoshpatidyl cholines	Lysophosphatidylcholine with acyl residue C14:0
lysoPC a C16:0		Lysophosphatidylcholine with acyl residue C16:0
lysoPC a C16:1		Lysophosphatidylcholine with acyl residue C16:1
lysoPC a C17:0		Lysophosphatidylcholine with acyl residue C17:0
lysoPC a C18:0		Lysophosphatidylcholine with acyl residue C18:0
lysoPC a C18:1		Lysophosphatidylcholine with acyl residue C18:1
lysoPC a C18:2		Lysophosphatidylcholine with acyl residue C18:2
lysoPC a C20:3		Lysophosphatidylcholine with acyl residue C20:3
lysoPC a C20:4		Lysophosphatidylcholine with acyl residue C20:4
lysoPC a C24:0		Lysophosphatidylcholine with acyl residue C24:0
lysoPC a C26:0		Lysophosphatidylcholine with acyl residue C26:0
lysoPC a C26:1		Lysophosphatidylcholine with acyl residue C26:1
lysoPC a C28:0		Lysophosphatidylcholine with acyl residue C28:0
lysoPC a C28:1		Lysophosphatidylcholine with acyl residue C28:1
PC aa C24:0	Phosphatidyl choline	Phosphatidylcholine with diacyl residue sum C24:0
PC aa C26:0		Phosphatidylcholine with diacyl residue sum C26:0
PC aa C28:1		Phosphatidylcholine with diacyl residue sum C28:1
PC aa C30:0		Phosphatidylcholine with diacyl residue sum C30:0
PC aa C30:2		Phosphatidylcholine with diacyl residue sum C30:2
PC aa C32:0		Phosphatidylcholine with diacyl residue sum C32:0
PC aa C32:1		Phosphatidylcholine with diacyl residue sum C32:1
PC aa C32:2		Phosphatidylcholine with diacyl residue sum C32:2
PC aa C32:3		Phosphatidylcholine with diacyl residue sum C32:3
PC aa C34:1		Phosphatidylcholine with diacyl residue sum C34:1
PC aa C34:2		Phosphatidylcholine with diacyl residue sum C34:2
PC aa C34:3		Phosphatidylcholine with diacyl residue sum C34:3
PC aa C34:4		Phosphatidylcholine with diacyl residue sum C34:4
PC aa C36:0		Phosphatidylcholine with diacyl residue sum C36:0
PC aa C36:1		Phosphatidylcholine with diacyl residue sum C36:1
PC aa C36:2		Phosphatidylcholine with diacyl residue sum C36:2
PC aa C36:3		Phosphatidylcholine with diacyl residue sum C36:3
PC aa C36:4		Phosphatidylcholine with diacyl residue sum C36:4
PC aa C36:5		Phosphatidylcholine with diacyl residue sum C36:5
PC aa C36:6		Phosphatidylcholine with diacyl residue sum C36:6
PC aa C38:0		Phosphatidylcholine with diacyl residue sum C38:0
PC aa C38:1		Phosphatidylcholine with diacyl residue sum C38:1
PC aa C38:3		Phosphatidylcholine with diacyl residue sum C38:3
PC aa C38:4		Phosphatidylcholine with diacyl residue sum C38:4
PC aa C38:5		Phosphatidylcholine with diacyl residue sum C38:5
PC aa C38:6		Phosphatidylcholine with diacyl residue sum C38:6
PC aa C40:1		Phosphatidylcholine with diacyl residue sum C40:1
PC aa C40:2		Phosphatidylcholine with diacyl residue sum C40:2
PC aa C40:3		Phosphatidylcholine with diacyl residue sum C40:3
PC aa C40:4		Phosphatidylcholine with diacyl residue sum C40:4
PC aa C40:5		Phosphatidylcholine with diacyl residue sum C40:5
PC aa C40:6		Phosphatidylcholine with diacyl residue sum C40:6
PC aa C42:0		Phosphatidylcholine with diacyl residue sum C42:0
PC aa C42:1		Phosphatidylcholine with diacyl residue sum C42:1
PC aa C42:2		Phosphatidylcholine with diacyl residue sum C42:2
PC aa C42:4		Phosphatidylcholine with diacyl residue sum C42:4
PC aa C42:5		Phosphatidylcholine with diacyl residue sum C42:5
PC aa C42:6		Phosphatidylcholine with diacyl residue sum C42:6
PC ae C30:0		Phosphatidylcholine with acyl-alkyl residue sum C30:0
PC ae C30:1		Phosphatidylcholine with acyl-alkyl residue sum C30:1
PC ae C30:2		Phosphatidylcholine with acyl-alkyl residue sum C30:2
PC ae C32:1		Phosphatidylcholine with acyl-alkyl residue sum C32:1
PC ae C32:2		Phosphatidylcholine with acyl-alkyl residue sum C32:2
PC ae C34:0		Phosphatidylcholine with acyl-alkyl residue sum C34:0
PC ae C34:1		Phosphatidylcholine with acyl-alkyl residue sum C34:1
PC ae C34:2		Phosphatidylcholine with acyl-alkyl residue sum C34:2
PC ae C34:3		Phosphatidylcholine with acyl-alkyl residue sum C34:3
PC ae C36:0		Phosphatidylcholine with acyl-alkyl residue sum C36:0
PC ae C36:1		Phosphatidylcholine with acyl-alkyl residue sum C36:1
PC ae C36:2		Phosphatidylcholine with acyl-alkyl residue sum C36:2
PC ae C36:3		Phosphatidylcholine with acyl-alkyl residue sum C36:3
PC ae C36:4		Phosphatidylcholine with acyl-alkyl residue sum C36:4
PC ae C36:5		Phosphatidylcholine with acyl-alkyl residue sum C36:5
PC ae C38:0		Phosphatidylcholine with acyl-alkyl residue sum C38:0
PC ae C38:1		Phosphatidylcholine with acyl-alkyl residue sum C38:1
PC ae C38:2		Phosphatidylcholine with acyl-alkyl residue sum C38:2
PC ae C38:3		Phosphatidylcholine with acyl-alkyl residue sum C38:3
PC ae C38:4		Phosphatidylcholine with acyl-alkyl residue sum C38:4
PC ae C38:5		Phosphatidylcholine with acyl-alkyl residue sum C38:5
PC ae C38:6		Phosphatidylcholine with acyl-alkyl residue sum C38:6
PC ae C40:1		Phosphatidylcholine with acyl-alkyl residue sum C40:1
PC ae C40:2		Phosphatidylcholine with acyl-alkyl residue sum C40:2
PC ae C40:3		Phosphatidylcholine with acyl-alkyl residue sum C40:3
PC ae C40:4		Phosphatidylcholine with acyl-alkyl residue sum C40:4
PC ae C40:5		Phosphatidylcholine with acyl-alkyl residue sum C40:5
PC ae C40:6		Phosphatidylcholine with acyl-alkyl residue sum C40:6
PC ae C42:0		Phosphatidylcholine with acyl-alkyl residue sum C42:0
PC ae C42:1		Phosphatidylcholine with acyl-alkyl residue sum C42:1
PC ae C42:2		Phosphatidylcholine with acyl-alkyl residue sum C42:2
PC ae C42:3		Phosphatidylcholine with acyl-alkyl residue sum C42:3
PC ae C42:4		Phosphatidylcholine with acyl-alkyl residue sum C42:4
PC ae C42:5		Phosphatidylcholine with acyl-alkyl residue sum C42:5
PC ae C44:3		Phosphatidylcholine with acyl-alkyl residue sum C44:3
PC ae C44:4		Phosphatidylcholine with acyl-alkyl residue sum C44:4
PC ae C44:5		Phosphatidylcholine with acyl-alkyl residue sum C44:5
PC ae C44:6		Phosphatidylcholine with acyl-alkyl residue sum C44:6
SM (OH) C14:1	Sphingomyelins	Hydroxysphingomyelin with acyl residue sum C14:1
SM (OH) C16:1		Hydroxysphingomyelin with acyl residue sum C16:1
SM (OH) C22:1		Hydroxysphingomyelin with acyl residue sum C22:1
SM (OH) C22:2		Hydroxysphingomyelin with acyl residue sum C22:2
SM (OH) C24:1		Hydroxysphingomyelin with acyl residue sum C24:1
SM C16:0		Sphingomyelin with acyl residue sum C16:0
SM C16:1		Sphingomyelin with acyl residue sum C16:1
SM C18:0		Sphingomyelin with acyl residue sum C18:0
SM C18:1		Sphingomyelin with acyl residue sum C18:1
SM C20:2		Sphingomyelin with acyl residue sum C20:2
SM C22:3		Sphingomyelin with acyl residue sum C22:3
SM C24:0		Sphingomyelin with acyl residue sum C24:0
SM C24:1		Sphingomyelin with acyl residue sum C24:1
SM C26:0		Sphingomyelin with acyl residue sum C26:0
SM C26:1		Sphingomyelin with acyl residue sum C26:1
H1	Sum of hexoses	Glucose
H1		Aldohexose
H1		L-Allopyranose
H1		D-Allose
H1		D-Allopyranose
H1		D-Allose
H1		D-Altropyranose
H1		D-Glucopyranose
H1		alpha-D-Glucopyranose
H1		beta-D-Glucopyranose
H1		D-Mannopyranose
H1		alpha-D-Mannopyranose
H1		L-Gulopyranose
H1		D-Gulopyranose
H1		D-Idopyranose
H1		Alpha-L-Galactopyranose
H1		alpha-D-Galactopyranose
H1		beta-D-Galactopyranose
H1		D-Talose
H1		D-Talopyranose
H1		Ketohexose
H1		D-Psicopyranose
H1		L-Fructofuranose
H1		D-Fructose
H1		D-Fructofuranose
H1		L-Sorbopyranose
H1		D-Sorbopyranose
H1		D-Tagatose
H1		D-Tagatopyranose
