# Supplementary material for: Validation and Application of Biocrates AbsoluteIDQ® p180 Targeted Metabolomics Kit Using Human Milk
Source: Nutrients. 2019 Jul 26;11(8):1733. doi: 10.3390/nu11081733 (PMC6723914; doi:10.3390/nu11081733)
Supplement: Supplementary file 1 [file nutrients-11-01733-s001.zip › Hampel et al_S2.xlsx]

## Sheet: S2-LCMS recovery
Metabolite	Pooled milk1		Accuracy [%]
	mean	± SD	Level 1		Level 2		Level 3		Overall
	[uM]		mean %	CV (%)	mean %	CV (%)	mean %	CV (%)	mean %	CV (%)
Ala	193.833	12.1065	107.835	9.45397	103.188	8.34417	101.736	5.4105	104.253	7.73621
Arg	7.69667	0.624457	88.5981	4.08204	89.3007	10.9387	93.6581	7.01114	90.519	7.34395
Asn	1.53167	0.209611	112.983	24.9463	100.067	7.5341	96.5174	6.95974	103.189	13.1467
Asp	101.867	11.3783	105.727	10.8461	96.5255	9.13923	108.034	6.94429	103.429	8.97653
Cit	12.0833	0.702614	111.432	14.9935	105.118	5.31891	97.9008	6.38718	104.817	8.89986
Gln	37.6667	3.23831	83.0999	6.99876	86.9757	13.1829	88.977	6.8318	86.3509	9.0045
Glu	1601.67	115.138	107.098	9.89778	100.078	9.37621	109.905	3.96642	105.694	7.7468
Gly	85.0167	6.8362	87.853	5.3178	89.0393	14.2343	92.42	5.31116	89.7708	8.28774
His	18.85	1.25817	91.4371	5.48782	91.1381	9.87852	91.6626	6.08546	91.4126	7.1506
Ile	9.40167	0.718148	88.4889	5.24238	85.7442	7.67276	91.3732	4.52563	88.5354	5.81359
Leu	36.1667	1.22257	91.7734	4.27861	88.4031	7.71452	87.1603	3.40016	89.1123	5.1311
Lys	33.55	5.468	76.4794	15.247	89.8874	27.4409	86.9794	12.5294	84.4487	18.4058
Met	4.44	0.385539	91.9706	5.25573	90.6834	9.90439	97.7663	4.75604	93.4734	6.63872
Orn	5.09833	0.888446	71.1305	15.7419	81.6434	28.8297	81.7296	13.0619	78.1678	19.2112
Phe	9.77167	0.645118	97.4126	4.36914	94.7452	5.50565	n/a	n/a	96.0789	4.93739
Pro	16.2667	0.857127	104.601	5.93014	98.4182	2.03582	92.9926	5.6535	98.6707	4.53982
Ser	55.9333	4.83763	89.6067	4.3428	93.4301	10.8308	94.3831	6.91206	92.4733	7.36187
Thr	69.9167	4.16769	107.522	7.95869	98.1226	3.71001	104.178	5.13661	103.274	5.60177
Trp	2.51333	0.227039	94.9244	4.39687	96.086	8.10974	n/a	n/a	95.5052	6.25331
Tyr	11.1	0.794984	98.1865	5.6157	94.3588	4.97805	100.024	8.09701	97.5232	6.23025
Val	46.9667	3.38802	94.5177	4.20518	96.8602	10.3249	100.798	7.9674	97.3919	7.49917
Ac-Orn	n.d.		121.898	15.479	104.519	8.11575	98.5424	5.52622	108.32	9.70701
ADMA	0.04275	0.00785843	111.83	16.0104	105.681	6.15815	104.634	5.39662	107.382	9.18838
alpha-AAA	0.993	0.112241	113.242	17.1249	103.806	8.39692	103.515	7.2991	106.854	10.9403
c4-OH-Pro	n.d.		103.67	5.31681	98.0141	4.90959	98.6953	1.55339	100.126	3.92659
Carnosine	n.d.		79.8706	12.8205	84.9018	11.6485	77.6238	2.90161	80.7987	9.12356
Creatinine	39.4	1.45877	100.138	5.04371	103.624	2.54424	116.829	1.2069	106.864	2.93161
DOPA	n.d.		104.526	7.3676	96.3691	3.61708	97.351	3.40349	99.4153	4.79606
Dopamine	n.d.		98.1695	1.88977	96.6868	2.96547	101.543	2.36436	98.7998	2.40653
Histamine	n.d.		105.612	2.36666	103.808	3.76747	108.842	3.02171	106.087	3.05195
Kynurenine	0.505667	0.0580333	108.957	13.0311	101.499	4.68562	98.6338	2.19418	103.03	6.63697
Met-SO	0.365333	0.0511143	96.3616	9.75862	89.5808	7.95191	91.227	6.04708	92.3898	7.9192
Nitro-Tyr	n.d.		101.026	6.15868	103.959	3.99174	99.5559	5.01504	101.514	5.05515
PEA	n.d.		93.7879	3.74993	96.0089	2.29776	97.2662	3.92392	95.6877	3.32387
Putrescine	5.705	0.458334	107.314	12.181	102.328	9.31363	108.067	8.07947	105.903	9.85803
Sarcosine	0.449833	0.0229906	103.405	4.4357	102.095	3.20465	104.024	3.29762	103.175	3.64599
SDMA	0.0723167	0.00754093	109.605	9.09669	98.1555	5.06709	93.4348	5.36756	100.398	6.51045
Serotonin	n.d.		104.505	4.48412	99.1437	3.8731	104.583	2.81514	102.744	3.72412
Spermidine	2.155	0.123248	103.082	7.20305	100.543	5.06828	107.291	4.05237	103.639	5.44123
Spermine	2.24333	0.0886942	99.9502	13.5268	105.367	6.05563	104.713	13.3378	103.344	10.9734
t4-OH-Pro	6.005	0.354443	105.831	3.40442	101.743	2.51481	105.744	2.66006	104.44	2.85976
Taurine	260.333	13.7647	105.05	5.48336	100.731	5.46331	103.681	4.89157	103.154	5.27941
1milk mean concentrations not adjusted for recovery rates.
