# Supplementary material for: Validation and Application of Biocrates AbsoluteIDQ® p180 Targeted Metabolomics Kit Using Human Milk
Source: Nutrients. 2019 Jul 26;11(8):1733. doi: 10.3390/nu11081733 (PMC6723914; doi:10.3390/nu11081733)
Supplement: Supplementary file 1 [file nutrients-11-01733-s001.zip › Hampel et al_S3.xlsx]

## Sheet: S3-matrix effects LCMS
Metabolite	Pooled milk1		Relative recovery [%]
	mean	± SD	1:2 dilution		1:5 dilution
	[uM]		mean	CV	mean	CV
Ala	185.926	11.6126	99.8452	2.44696	95.4858	2.85089
Arg	8.50282	0.689863	88.6531	14.5123	n/a	n/a
Asn	1.48433	0.203132	n/a	n/a	n/a	n/a
Asp	98.4896	11.0011	93.0628	8.08433	83.3606	7.81596
Cit	11.528	0.670323	97.1862	8.23101	91.3103	7.94269
Gln	43.6205	3.75018	70.177	15.7145	n/a	n/a
Glu	1515.38	108.935	100.416	5.01953	99.7399	7.00885
Gly	94.7042	7.61518	98.4513	11.4703	91.0606	9.17157
His	20.6208	1.37637	97.8073	9.95565	87.5774	6.65573
Ile	10.6191	0.811142	96.7913	11.5922	83.1413	10.2433
Leu	40.5855	1.37194	100.369	10.0072	103.986	10.6516
Lys	49.5172	3.23463	96.5325	7.00275	78.8163	6.91517
Met	4.75001	0.412458	94.97	12.7814	n/a	n/a
Orn	6.52229	1.13659	96.6983	25.2992	n/a	n/a
Phe	10.1705	0.671446	93.5016	9.14504	67.2864	11.1323
Pro	16.4858	0.868674	94.6721	6.82529	n/a	n/a
Ser	60.4859	5.23138	99.4636	10.3481	91.8802	9.1082
Thr	67.6999	4.03555	98.8319	2.3709	94.8749	2.72471
Trp	2.63162	0.237724	n/a	n/a	n/a	n/a
Tyr	11.3819	0.815175	98.1081	11.3693	81.3063	7.79374
Val	48.2244	3.47875	96.8062	11.7133	87.8992	5.92231
Ac-Orn	n.d.
ADMA	0.0398113	0.00731823	n/a	n/a	n/a	n/a
alpha-AAA	0.929303	0.105041	119.033	13.4545	n/a	n/a
c4-OH-Pro	n.d.
Carnosine	n.d.
Creatinine	36.8694	1.36507	99.577	6.19674	80.3299	4.83629
DOPA	n.d.
Dopamine	n.d.
Histamine	n.d.
Kynurenine	0.490795	0.0563266	n/a	n/a	n/a	n/a
Met-SO	0.395426	0.0553246	n/a	n/a	n/a	n/a
Nitro-Tyr	n.d.
PEA	n.d.
Putrescine	5.387	0.432786	108.268	6.25668	95.6325	6.08468
Sarcosine	0.435992	0.0222832	n/a	n/a	n/a	n/a
SDMA	0.0720297	0.00751101	86.4715	11.9184	n/a	n/a
Serotonin	n.d.
Spermidine	2.07934	0.118921	104.254	4.69931	94.2769	3.05274
Spermine	2.17075	0.0858246	106.538	3.95171	92.682	14.5672
t4-OH-Pro	5.74974	0.339377	100.361	3.63936	90.7577	4.18413
Taurine	252.373	13.3438	105.25	0.799595	102.401	1.84311
n/a
1milk mean concetrations and SD adjusted for metabolite recovery
