# Supplementary material for: Validation and Application of Biocrates AbsoluteIDQ® p180 Targeted Metabolomics Kit Using Human Milk
Source: Nutrients. 2019 Jul 26;11(8):1733. doi: 10.3390/nu11081733 (PMC6723914; doi:10.3390/nu11081733)
Supplement: Supplementary file 1 [file nutrients-11-01733-s001.zip › Hampel et al_S4.xlsx]

## Sheet: S4-Recovery FIA
Metabolite	Pooled milk		Accuracy [%]								LOD
	mean	± SD	Level 1		Level 2		Level 3		Overall		5500
	[uM]		mean %	CV (%)	mean %	CV (%)	mean %	CV (%)	mean %	CV (%)
C0	29.0833	2.50872	95.6694	5.36441	91.0459	8.8407	92.7742	6.47015	93.1632	6.89175	0.752
C2	11.8933	1.07418	98.2108	5.18119	93.0376	9.58706	97.7322	4.58399	96.3269	6.45075	0.05471
C3	0.513167	0.0486268	95.957	5.81466	92.9181	10.8955	92.7539	4.63347	93.8763	7.11453	0.161
C3-DC (C4-OH)	n.d.										0.107
C3-OH	n.d.										0.061033
C3:1	n.d.										0.018162
C4	1.54833	0.143446	96.964	5.30988	93.3403	9.5213	94.7925	3.85962	95.0323	6.23027	0.047852
C4:1	n.d.										0.03963
C5	0.145	0.00869483	99.7691	9.28521	92.6363	13.0637	97.8957	6.48469	96.767	9.61119	0.066454
C5-DC (C6-OH)	n.d.										0.055904
C5-M-DC	n.d.										0.090427
C5-OH (C3-DC-M)	n.d.										0.103
C5:1	n.d.										0.061419
C5:1-DC	n.d.										0.087713
C6 (C4:1-DC)	0.146333	0.0115873	94.9913	7.13339	90.1775	10.3889	95.6083	6.56257	93.5923	8.02827	0.068981
C6:1	n.d.										0.058643
C7-DC	0.068836										0.068549
C8	n.d.										0.264
C9	n.d.										0.151
C10	n.d.										0.135
C10:1	n.d.										0.412
C10:2	n.d.										1.16
C12	2.775	0.240894	96.8645	4.90138	92.6488	9.47987	93.7044	2.8979	94.4059	5.75972	0.133
C12-DC	n.d.										0.915
C12:1	0.399167	0.0372903		5.57648		8.61089	70.1377	3.98879	70.1377	6.05872	0.148
C14	0.611167	0.0384989	86.8963	4.84732	83.6049	8.11945	82.8626	7.53268	84.4546	6.83315	0.057512
C14:1	n.d.										0.020736
C14:1-OH	n.d.										0.032966
C14:2	n.d.										0.206
C14:2-OH	0.0247053	0.00160189									0.022925
C16	n.d.										0.040091
C16-OH	n.d.										0.076614
C16:1	n.d.										0.041311
C16:1-OH	n.d.										0.02666
C16:2	n.d.										0.042368
C16:2-OH	n.d.										0.030385
C18	0.0531677	0.00746833	95.8704	8.31209	90.5439	11.8126	93.7984	8.07256	93.4042	9.39908	0.039293
C18:1	n.d.										0.061768
C18:1-OH	n.d.										0.05733
C18:2	n.d.										0.033732
lysoPC a C14:0	n.d.										18.4
lysoPC a C16:0	7.14667	0.567932					91.8002	5.60598	91.8002	5.60598	0.184
lysoPC a C16:1	0.293167	0.040092									0.09965
lysoPC a C17:0	0.12096	0.0131152									0.092017
lysoPC a C18:0	1.28667	0.126754	87.6901	9.8499	86.5661	13.8456	94.1915	6.87352	89.4825	10.1897	0.549
lysoPC a C18:1	2.28667	0.207621									0.107
lysoPC a C18:2	9.95833	0.90245									0.111
lysoPC a C20:3	0.363167	0.033439									0.214
lysoPC a C20:4	0.492333	0.0399933									0.052305
lysoPC a C24:0	n.d.		86.8409	13.6564	76.3161	12.4529	79.386	8.4044	80.8477	11.5046	0.038323
lysoPC a C26:0	n.d.										0.092674
lysoPC a C26:1	n.d.										0.057124
lysoPC a C28:0	n.d.										0.149
lysoPC a C28:1	0.0395127	0.006258									0.029304
PC aa C24:0	n.d.										0.148
PC aa C26:0	n.d.										0.904
PC aa C28:1	0.485	0.0375553									0.087086
PC aa C30:0	1.24	0.100598									0.144
PC aa C30:2	0.0421803	0.00420722			96.7078	10.4062	104.089	13.0416	100.399	11.7239	0.00334
PC aa C32:0	6.64833	0.626783									0.054953
PC aa C32:1	0.406	0.086443	51.8182	78.8614	38.9956	32.4209	37.0395	12.7412	42.6178	41.3412	0.008395
PC aa C32:2	0.114903	0.0178056									0.007029
PC aa C32:3	0.023099	0.000973924									0.005346
PC aa C34:1	9.85667	0.769381									0.069858
PC aa C34:2	5.24167	0.455035									0.052302
PC aa C34:3	0.237	0.018751			88.8927	7.90711	89.7265	5.45191	89.3096	6.67951	0.038291
PC aa C34:4	0.0203337	0.00228637	77.2441	11.1273	81.5959	15.0325	81.0356	12.1996	79.9585	12.7865	0.008093
PC aa C36:0	n.d.										0.67
PC aa C36:1	7.93833	0.530676	97.2702	6.42191	94.6902	7.58845	95.3033	4.63671	95.7546	6.21569	0.032905
PC aa C36:2	14.5167	1.09438	99.1004	3.86172					99.1004	3.86172	0.036697
PC aa C36:3	1.965	0.182948					104.703	5.3964	104.703	5.3964	0.051125
PC aa C36:4	0.578167	0.0419066									0.012154
PC aa C36:5	0.0697655	0.00513726									0.013304
PC aa C36:6	0.030916	0.00360364									0.004123
PC aa C38:0	0.183333	0.0133517									0.041292
PC aa C38:1	0.095136	0.0613932									0.009673
PC aa C38:3	0.844333	0.0738422									0.014502
PC aa C38:4	0.837	0.0608145									0.016967
PC aa C38:5	0.223	0.0214476									0.014991
PC aa C38:6	0.146833	0.0146344	89.0893	5.21193	85.8221	11.2586	83.5377	4.76834	86.1497	7.07962	0.017623
PC aa C40:1	n.d.										0.536
PC aa C40:2	0.0351015	0.000764382									0.028852
PC aa C40:3	0.0416827	0.00453703			78.0115	10.8948	82.4132	7.64484	80.2123	9.26981	0.010265
PC aa C40:4	0.0448657	0.00413129									0.015213
PC aa C40:5	0.068674										0.066667
PC aa C40:6	0.352667	0.0133167									0.327
PC aa C42:0	n.d.										0.072585
PC aa C42:1	0.0192618	0.00242759			46.8793	15.0779	41.8816	14.9922	44.3805	15.0351	0.015514
PC aa C42:2	n.d.										0.086253
PC aa C42:4	n.d.										0.014914
PC aa C42:5	0.020558										0.019399
PC aa C42:6	n.d.										0.205
PC ae C30:0	n.d.										0.108
PC ae C30:1	0.0282117	0.00685038	89.8444	24.6827	83.6184	25.4522	83.5886	22.2201	85.6838	24.1183	0.000116
PC ae C30:2	0.00845917	0.00138883					64.0528	9.38603	64.0528	9.38603	0.004247
PC ae C32:1	0.156833	0.0182254	88.2614	7.3508	91.8025	16.4756	89.2143	8.64044	89.7594	10.8223	0.003794
PC ae C32:2	n.d.										0.062229
PC ae C34:0	0.3905	0.0271422			92.205	10.4339	90.2703	4.38369	91.2376	7.40882	0.01557
PC ae C34:1	0.623667	0.0522252	98.5021	4.87486	95.4399	7.46351	96.3131	6.21857	96.7517	6.18564	0.008994
PC ae C34:2	0.284667	0.0214725				7.76993	97.6898	5.58556	97.6898	6.40956	0.007037
PC ae C34:3	0.386167	0.0389483			99.5223	9.46985	98.6309	4.04578	99.0766	6.75782	0.023715
PC ae C36:0	n.d.										0.143
PC ae C36:1	0.56	0.0316544									0.136
PC ae C36:2	0.351	0.0258844									0.034453
PC ae C36:3	0.321333	0.0145556									0.008659
PC ae C36:4	0.274167	0.0188406									0.023712
PC ae C36:5	0.136667	0.0157056					105.385	12.1712	105.385	12.1712	0.007436
PC ae C38:0	0.131	0.00771362					65.3346	5.28355	65.3346	5.28355	0.117
PC ae C38:1	n.d.										0.010932
PC ae C38:2	0.0802217	0.0144507	81.3811	19.5364	83.6496	17.1822	84.8511	10.9415	83.2939	15.8867	0.004257
PC ae C38:3	0.108396	0.00873442			89.6996	10.6212	94.0633	7.84259	91.8814	9.23188	0.009345
PC ae C38:4	0.464667	0.0396569									0.079196
PC ae C38:5	0.262667	0.0228969	98.0869	3.14545	101.985	8.8067	138.556	5.29435	112.876	5.74883	0.045923
PC ae C38:6	0.108514	0.00862384									0.010917
PC ae C40:1	0.0268953	0.00897525									0.015814
PC ae C40:2	0.193167	0.0139487			95.977	8.62791	96.7461	4.36231	96.3615	6.49511	0.005505
PC ae C40:3	0.0405573	0.00297773					85.2223	15.0273	85.2223	15.0273	0.011098
PC ae C40:4	0.134	0.0060663									0.073733
PC ae C40:5	0.228	0.027655	105.911	4.12667	118.914	4.71842	126.97	11.0234	117.265	6.62283	0.007372
PC ae C40:6	0.158167	0.0192709			115.911	14.0949	124.061	10.8133	119.986	12.4541	0.008903
PC ae C42:0	n.d.										1.05
PC ae C42:1	n.d.										0.235
PC ae C42:2	0.0196997	0.00318465					69.2795	13.3282	69.2795	13.3282	0.011729
PC ae C42:3	0.031708	0.00274853					68.8563	15.3928	68.8563	15.3928	0.020289
PC ae C42:4	n.d.										0.167
PC ae C42:5	n.d.										0.8
PC ae C44:3	n.d.										0.036223
PC ae C44:4	n.d.										0.114
PC ae C44:5	n.d.										0.105
PC ae C44:6	0.103616	0.0098707									0.046286
SM (OH) C14:1	0.217833	0.0223017									0.108
SM (OH) C16:1	0.3875	0.0399537	93.2737	6.75359	83.7641	8.03849	86.9837	5.00293	88.0072	6.59834	0.0045
SM (OH) C22:1	2.30833	0.166543									0.021745
SM (OH) C22:2	0.374833	0.0335286									0.006021
SM (OH) C24:1	0.351167	0.028181			86.122	8.82716	88.7436	8.33166	87.4328	8.57941	0.007898
SM C16:0	6.365	0.572704	95.3742	8.3161	89.2629	9.01308	91.2273	4.71844	91.9548	7.34921	0.076044
SM C16:1	0.1775	0.0165015									0.012538
SM C18:0	8.37333	0.774511	72.1328	5.94259	62.6284	11.6027	74.6016	4.82711	69.7876	7.45748	0.188
SM C18:1	0.5	0.0484438	91.058	7.49442	81.6492	9.5617	81.6988	4.8177	84.802	7.29127	0.006016
SM C20:2	0.0291398	0.00191787									0.003266
SM C22:3	0.0252525	0.00398989									0.004233
SM C24:0	8.72	0.668581									0.039978
SM C24:1	7.59667	0.601919	95.7386	6.41172	88.9647	8.1434	91.6278	4.64999	92.1104	6.40171	0.013883
SM C26:0	0.129	0.0141138									0.007239
SM C26:1	0.155333	0.0152665									0.002773
H1	779.333	71.9491	93.4775	5.91223	88.6718	10.0448	92.1641	5.2818	91.4378	7.07961	167
