# Supplementary material for: Validation and Application of Biocrates AbsoluteIDQ® p180 Targeted Metabolomics Kit Using Human Milk
Source: Nutrients. 2019 Jul 26;11(8):1733. doi: 10.3390/nu11081733 (PMC6723914; doi:10.3390/nu11081733)
Supplement: Supplementary file 1 [file nutrients-11-01733-s001.zip › Hampel et al_S5.xlsx]

## Sheet: S5-matrix effects FIA
Metabolite	Pooled milk		Relative recovery [%]
	mean	± SD	1:2 dilution		1:5 dilution
	[uM]		mean	CV	mean	CV
C0	31.2176	2.69282	70.2579	5.23107	59.9713	6.67742
C2	12.3468	1.11514	87.6401	6.96746	69.3666	10.712
C3	0.546641	0.0517988	108.347	5.58192
C3-DC (C4-OH)	n.d.
C3-OH	n.d.
C3:1	n.d.
C4	1.62927	0.150944	97.7826	4.47662	109.042	7.18044
C4:1	n.d.
C5	0.149844	0.00898532	106.621	5.91077
C5-DC (C6-OH)	n.d.
C5-M-DC	n.d.
C5-OH (C3-DC-M)	n.d.
C5:1	n.d.
C5:1-DC	n.d.
C6 (C4:1-DC)	0.156352	0.0123807	109.462	2.97584
C6:1	n.d.
C7-DC	n.d.
C8	n.d.
C9	n.d.
C10	n.d.
C10:1	n.d.
C10:2	n.d.
C12	2.93943	0.255169	99.9399	4.39056	112.763	7.07293
C12-DC	n.d.
C12:1	0.569118	0.0531673	104.217	6.50728
C14	0.723663	0.0455853	133.842	4.26859	163.758	7.08223
C14:1	n.d.
C14:1-OH	n.d.
C14:2	n.d.
C14:2-OH	0.0247053	0.00160189
C16	n.d.
C16-OH	n.d.
C16:1	n.d.
C16:1-OH	n.d.
C16:2	n.d.
C16:2-OH	n.d.
C18	0.0569221	0.00799571	356.465	23.3562	1050.95	16.3038
C18:1	n.d.
C18:1-OH	n.d.
C18:2	n.d.
lysoPC a C14:0	n.d.
lysoPC a C16:0	7.78503	0.618661	106.67	3.36964	123.484	6.32686
lysoPC a C16:1	0.293167	0.040092	118.931	3.58528
lysoPC a C17:0	0.12096	0.0131152
lysoPC a C18:0	1.4379	0.141653	121.995	5.12864
lysoPC a C18:1	2.28667	0.207621	112.536	2.44129	136.589	5.84403
lysoPC a C18:2	9.95833	0.90245	106.477	3.73909	115.816	6.75893
lysoPC a C20:3	0.363167	0.033439	130.335	4.26461
lysoPC a C20:4	0.492333	0.0399933	109.885	4.35382	132.194	8.26593
lysoPC a C24:0	n.d.
lysoPC a C26:0	n.d.
lysoPC a C26:1	n.d.
lysoPC a C28:0	n.d.
lysoPC a C28:1	0.0395127	0.006258
PC aa C24:0	n.d.
PC aa C26:0	n.d.
PC aa C28:1	0.485	0.0375553	99.7251	2.41705	124.742	7.42883
PC aa C30:0	1.24	0.100598	100.403	2.90003	119.288	4.34161
PC aa C30:2	0.0420129	0.00419052	108.728	16.5339	137.669	28.5426
PC aa C32:0	6.64833	0.626783	96.6157	3.53597	105.29	5.3261
PC aa C32:1	0.952654	0.202833	112.89	27.5517	133.197	27.0488
PC aa C32:2	0.114903	0.0178056	98.2079	7.89648	131.409	15.2111
PC aa C32:3	0.023099	0.000973924	124.417	7.65888	156.161	16.5777
PC aa C34:1	9.85667	0.769381	100.981	4.20083	108.81	5.56129
PC aa C34:2	5.24167	0.455035	102.703	3.81356	108.744	7.40176
PC aa C34:3	0.265369	0.0209955	109.564	5.5202	116.716	8.77753
PC aa C34:4	0.0254303	0.00285944
PC aa C36:0	n.d.
PC aa C36:1	8.29029	0.554204	100.063	2.77381	106.655	4.5693
PC aa C36:2	14.6484	1.10431	102.824	3.97805	109.07	4.6825
PC aa C36:3	1.87674	0.174731	108.448	6.44618	121.925	16.7412
PC aa C36:4	0.578167	0.0419066	103.949	3.87369	113.289	9.98805
PC aa C36:5	0.0697655	0.00513726	119.12	9.16377	147.735	14.6622
PC aa C36:6	0.030916	0.00360364	118.199	8.4861	135.545	23.7698
PC aa C38:0	0.183333	0.0133517	124.773	10.8966	154.996	9.85893
PC aa C38:1	0.095136	0.0613932	156.59	55.7468
PC aa C38:3	0.844333	0.0738422	99.8026	3.76369	107.679	6.11827
PC aa C38:4	0.837	0.0608145	106.252	5.14529	110.215	5.92499
PC aa C38:5	0.223	0.0214476	118.834	6.6097	137.28	7.67718
PC aa C38:6	0.17044	0.0169872	121.309	12.0242	160.673	11.03
PC aa C40:1	n.d.
PC aa C40:2	n.d.
PC aa C40:3	0.0519654	0.00565628	107.334	12.8184
PC aa C40:4	0.0448657	0.00413129	125.234	11.5573
PC aa C40:5	n.d.
PC aa C40:6	0.352667	0.0133167
PC aa C42:0	n.d.
PC aa C42:1	0.0434016	0.00546996
PC aa C42:2	n.d.
PC aa C42:4	n.d.
PC aa C42:5	n.d.
PC aa C42:6	n.d.
PC ae C30:0	n.d.
PC ae C30:1	0.0329253	0.00799495	117.885	36.3089	204.271	23.9163
PC ae C30:2	0.00845917	0.00138883	128.807	17.2393
PC ae C32:1	0.174726	0.0203048	110.424	12.2356	129.317	14.538
PC ae C32:2	n.d.
PC ae C34:0	0.428003	0.0297489	101.323	10.0457	116.413	6.13495
PC ae C34:1	0.644605	0.0539785	100.16	1.8411	103.287	2.32427
PC ae C34:2	0.291399	0.0219803	100.937	8.05342	95.0307	9.17267
PC ae C34:3	0.389766	0.0393113	108.761	6.84788	115.144	7.71837
PC ae C36:0	n.d.
PC ae C36:1	0.56	0.0316544	103.631	5.67715
PC ae C36:2	0.351	0.0258844	105.888	3.5273	120.067	5.28981
PC ae C36:3	0.321333	0.0145556	111.826	6.80463	118.268	7.07798
PC ae C36:4	0.274167	0.0188406	122.188	7.59641	138.744	7.67553
PC ae C36:5	0.129683	0.0149031	117.712	7.4832	129.296	11.9591
PC ae C38:0	0.200506	0.0118063
PC ae C38:1	n.d.
PC ae C38:2	0.0963115	0.017349	112.983	19.3346	134.634	26.8412
PC ae C38:3	0.117974	0.00950619	125.04	7.45264	147.154	8.53722
PC ae C38:4	0.464667	0.0396569	136.514	7.98732	167.862	4.6225
PC ae C38:5	0.232704	0.020285	134.898	6.72055	167.901	7.66847
PC ae C38:6	0.108514	0.00862384	125.48	4.6397	120.33	18.6247
PC ae C40:1	0.0268953	0.00897525
PC ae C40:2	0.20046	0.0144754	109.484	6.03343	119.282	5.74115
PC ae C40:3	0.0475901	0.00349408	148.204	11.5349
PC ae C40:4	0.134	0.0060663	148.159	8.58281
PC ae C40:5	0.194432	0.0235834	151.023	7.64775	166.554	14.4175
PC ae C40:6	0.131821	0.016061	153.489	10.8637	173.245	12.8901
PC ae C42:0	n.d.
PC ae C42:1	n.d.
PC ae C42:2	0.0284351	0.00459682	155.067	8.55506
PC ae C42:3	0.0460496	0.0039917
PC ae C42:4	n.d.
PC ae C42:5	n.d.
PC ae C44:3	n.d.
PC ae C44:4	n.d.
PC ae C44:5	n.d.
PC ae C44:6	0.103616	0.0098707	158.285	5.07507
SM (OH) C14:1	0.217833	0.0223017	110.941	5.67163
SM (OH) C16:1	0.440305	0.0453983	113.204	5.58146	143.098	8.39834
SM (OH) C22:1	2.30833	0.166543	111.913	5.41751	153.141	7.67553
SM (OH) C22:2	0.374833	0.0335286	110.894	4.7086	151.021	10.8407
SM (OH) C24:1	0.401642	0.0322316	114.191	6.57711	161.13	6.40673
SM C16:0	6.92188	0.62281	111.757	4.48334	140.22	7.7849
SM C16:1	0.1775	0.0165015	113.354	8.90926	145.655	8.39311
SM C18:0	11.9983	1.10981	111.624	5.34979	145.9	7.1109
SM C18:1	0.589609	0.0571257	110.6	7.10832	135.333	6.46991
SM C20:2	0.0291398	0.00191787	144.042	11.9218	185.591	14.447
SM C22:3	0.0252525	0.00398989	167.306	12.9821	228.212	20.5115
SM C24:0	8.72	0.668581	110.436	5.4249	149.083	7.59555
SM C24:1	8.24735	0.653476	113.295	4.07733	148.091	6.64589
SM C26:0	0.129	0.0141138	111.445	5.46597	166.625	11.1349
SM C26:1	0.155333	0.0152665	119.855	4.28423	154.308	12.4646
H1	852.31	78.6863	109.795	5.97453	142.964	10.4954
