# Supplementary material for: Validation and Application of Biocrates AbsoluteIDQ® p180 Targeted Metabolomics Kit Using Human Milk
Source: Nutrients. 2019 Jul 26;11(8):1733. doi: 10.3390/nu11081733 (PMC6723914; doi:10.3390/nu11081733)
Supplement: Supplementary file 1 [file nutrients-11-01733-s001.zip › Hampel et al_S6_71519.xlsx]

## Sheet: S6-feasibility plate
Group		Ala	Arg	Asn	Asp	Cit	Gln	Glu	Gly	His	Ile	Leu	Lys	Met	Orn	Phe	Pro	Ser	Thr	Trp	Tyr	Val	ADMA	alpha-AAA	Creatinine	Dopamine	Histamine	Kynurenine	Met-SO	Putrescine	Sarcosine	SDMA	Spermidine	Spermine	t4-OH-Pro	Taurine	C0	C2	C3	C4	C5	C7-DC	C12	C12:1	C14	C14:2-OH	C18	lysoPC a C16:0	lysoPC a C16:1
		Amino acids																					Biogenic amines														Acylcarnitines											Phospholipids
BMI>18.5	median	313.66	11.9312	16.9591	75.3175	18.4607	533.868	1825.08	116.408	21.66	12.8197	23.9024	18.828	6.0338	6.70353	12.4897	31.3163	141.663	68.3616	1.31406	12.4073	47.3345	0.0469354	0.831974	27.231	0.0506074	0.0519383	0.231001	0.451349	0.276668	0.611584	0.0753996	1.61137	1.96432	6.36732	198.247	21.092	7.37593	0.360048	1.47845	0.12866	0.070421	3.80273	0.891817	2.85952	0.0645915	0.211982	1.40523	0.153
mothers	Q1	220.138	9.82667	8.80906	46.6021	12.1879	295.307	1477.38	103.152	21.3045	8.52766	15.4861	9.14164	4.13486	3.6396	11.7351	23.4872	94.1893	51.6101	0.672738	9.41828	38.915	0.0349222	0.505361	25.7805	0.0481782	0	0.162817	0.397771	0.165009	0.519507	0.0647421	1.30743	1.56033	4.84012	144.202	18.6769	7.00739	0.320102	1.29956	0.11755	0.0648525	3.5591	0.836212	2.73224	0.0638932	0.123656	1.22549	0.153
	Q2	336.201	19.7196	22.3376	83.1973	22.3246	774.167	1977.41	147.32	23.1368	16.7729	33.441	26.2289	9.46258	8.49454	16.1066	35.1168	184.378	87.1949	2.04963	15.4579	65.5085	0.0751525	0.941469	32.5649	0.0535426	0.0554731	0.490634	0.631563	0.550976	0.724015	0.0948223	2.8802	2.9368	9.06266	365.473	23.4803	8.54902	0.449528	1.54158	0.139769	0.0758817	4.03312	0.940293	2.93945	0.0652898	0.275148	1.97712	0.153
stunted	median	272.414	14.0302	9.67155	55.8838	10.5899	486.388	1180.77	96.0223	22.0976	11.2949	22.2192	24.3935	5.28492	5.34747	11.2408	27.9718	84.9975	53.0625	1.23553	11.6895	39.0176	0.0463766	0.649483	24.7044	0.0530365	0.0520326	0.324177	0.37883	0.232288	0.459415	0.0667342	1.84294	2.18688	4.40446	192.915	20.7163	8.0559	0.377092	1.55737	0.194281	0.0758817	3.71799	0.872569	3.01937	0.063845	0.214658	1.90631	0.177
infants	Q1	212.943	9.89848	6.97747	40.4143	8.70086	437.749	976.405	79.5359	16.7373	8.38082	16.0472	14.8019	4.857	4.29844	10.3457	21.6883	79.3743	34.6649	0.971675	10.4591	31.6248	0.0426516	0	21.5228	0.0495952	0	0.24653	0.177509	0.174688	0.383815	0.0577699	1.62102	1.59662	3.04482	115.361	15.2421	7.28769	0.29933	1.30482	0.172063	0.0758817	3.61206	0.844054	2.82992	0.062881	0.192175	1.44335	0.162
	Q2	285.843	16.1292	12.1137	74.6407	16.3141	718.001	1472.18	103.82	24.9418	12.4244	27.6056	30.7879	5.94821	6.19181	11.9693	33.85	107.49	59.8406	1.62295	12.5098	57.2943	0.0739419	0.859114	27.3245	0.0550608	0.0531637	0.438707	0.445937	0.492904	0.505938	0.0806786	2.25785	2.94164	8.46423	252.05	22.8631	10.0491	0.461245	1.82043	0.369961	0.0758817	3.86628	0.908213	3.0549	0.067469	0.247848	2.07788	0.1835
[truncated: 70 more columns]
